# Supplementary material for: Evaluation of a Multifunctional Polyvinylpyrrolidone/Hyaluronic Acid-Based Bilayer Film Patch with Anti-Inflammatory Properties as an Enhancer of the Wound Healing Process
Source: Pharmaceutics. 2022 Feb 22;14(3):483. doi: 10.3390/pharmaceutics14030483 (PMC8955039; doi:10.3390/pharmaceutics14030483)
Supplement: Supplementary file 1 [file pharmaceutics-14-00483-s001.zip]

Archive with 1 entries (1 files):
- pharmaceutics-1594496-supplementary.pdf
